# Supplementary material for: Delayed and Interrupted Ventilation with Excess Suctioning after Helping Babies Breathe with Congolese Birth Attendants
Source: Children (Basel). 2023 Mar 30;10(4):652. doi: 10.3390/children10040652 (PMC10137041; doi:10.3390/children10040652)
Supplement: Supplementary file 1 [file children-10-00652-s001.zip]

Archive with 1 entries (1 files):
- children-2257167-supplementary.pdf
